# Supplementary material for: The Effect of Comprehensive and Integrative Medical Services on Patients with Degenerative Lumbar Spinal Stenosis: A Randomized Controlled Study
Source: Medicina (Kaunas). 2026 Jan 21;62(1):225. doi: 10.3390/medicina62010225 (PMC12843736; doi:10.3390/medicina62010225)
Supplement: Supplementary file 1 [file medicina-62-00225-s001.zip]

Archive with 2 entries (2 files):
- medicina-4051453 CONSORT_2025_checklist.pdf
- medicina-4051453 CONSORT_2025_flow_diagram.pdf
